# Supplementary material for: Exploring genetic confounding of the associations between screen time and depressive symptoms in adolescence and early adulthood
Source: Int J Epidemiol. 2026 Jun 11;55(3):dyag079. doi: 10.1093/ije/dyag079 (PMC13260654; doi:10.1093/ije/dyag079)
Supplement: dyag079_Supplementary_Data [file dyag079_supplementary_data.zip]

Archive with 2 entries (2 files):
- ije-2025-02-0324-File007.xlsx
- ije-2025-02-0324-File006.docx
